# Supplementary material for: Expression of 15-PGDH Regulates Body Weight and Body Size by Targeting JH in Honeybees (Apis mellifera)
Source: Life (Basel). 2025 Aug 3;15(8):1230. doi: 10.3390/life15081230 (PMC12387172; doi:10.3390/life15081230)
Supplement: Supplementary file 1 [file life-15-01230-s001.zip]

Archive with 1 entries (1 files):
- life-3742433-supplementary.pdf
